# Supplementary material for: Interleukin-27 Regulates the Function of the Gastrointestinal Epithelial Barrier in a Human Tissue-Derived Organoid Model
Source: Biology (Basel). 2022 Mar 11;11(3):427. doi: 10.3390/biology11030427 (PMC8945023; doi:10.3390/biology11030427)
Supplement: Supplementary file 1 [file biology-11-00427-s001.zip]

Archive with 1 entries (1 files):
- biology-1589659-supplementary.pdf
